# Supplementary material for: Multimodal Biomarker Characterization of the ALS/FTD Spectrum: A Real-World Clinical Dataset Analysis
Source: Int J Mol Sci. 2025 Nov 27;26(23):11496. doi: 10.3390/ijms262311496 (PMC12692265; doi:10.3390/ijms262311496)
Supplement: Supplementary file 1 [file ijms-26-11496-s001.zip]

Archive with 5 entries (4 files):
- supplemental_data_rev1_clean.pdf
- __MACOSX/
- __MACOSX/._supplemental_data_rev1.docx
- __MACOSX/._supplemental_data_rev1_clean.docx
- supplemental_data_rev1.pdf
